# Supplementary material for: An interpretable machine-learning model for predicting in-hospital mortality in patients with sepsis-associated acute kidney injury
Source: Front Med (Lausanne). 2026 Feb 13;13:1756831. doi: 10.3389/fmed.2026.1756831 (PMC12946044; doi:10.3389/fmed.2026.1756831)
Supplement: Supplementary file 1 [file Data_Sheet_1.xlsx]

## Sheet: Sheet1
shadowMin
adowMean sh
diaht
diadm2
shadowMax
gender
diami
inputn0repinephrine
labptt
labglucose
vitalnbps
vitalnbpd
labpotassium
vitalnbpm
labhemoglobin
labwbc
labplateletcount
labrbc
labhematocrit
labcalciumtotal
balance
gcs
vitalhr
vitalspo2
crrt
labinr
inp amount _ ut
sofa
vitaltemperature
vitalrr
labpt
weight
labph
labrdw
labcreatinine
labchloride
labpco2
labureanitrogen
labtotalco2
labsodium
lablactate
age
labpo2
aki_stage
outp amount _ ut
sapsii
